# Supplementary material for: The Benzothiazine Core as a Novel Motif for DNA-Binding Small Molecules
Source: Molecules. 2023 Jun 1;28(11):4499. doi: 10.3390/molecules28114499 (PMC10254314; doi:10.3390/molecules28114499)
Supplement: Supplementary file 1 [file molecules-28-04499-s001.zip]

Archive with 1 entries (1 files):
- molecules-2398652-supplementary.pdf
